# Supplementary material for: Transcriptomes of Wet Skin Biopsies Predict Outcomes after Ionizing Radiation Exposure with Potential Dosimetric Applications in a Mouse Model
Source: Curr Issues Mol Biol. 2022 Aug 18;44(8):3711–34. doi: 10.3390/cimb44080254 (PMC9406351; doi:10.3390/cimb44080254)
Supplement: Supplementary file 1 [file cimb-44-00254-s001.zip]

Archive with 1 entries (1 files):
- cimb-1836236-supplementary.pdf
